# Supplementary material for: Genome-wide identification and expression analysis of NPR1-like genes in pearl millet under diverse biotic and abiotic stresses and phytohormone treatments
Source: Plant Signal Behav. 2025 Sep 7;20(1):2552895. doi: 10.1080/15592324.2025.2552895 (PMC12427447; doi:10.1080/15592324.2025.2552895)
Supplement: Supplementary material — Table S1: Presence of domains in all seven identified PgNPR1-like genes. [file KPSB_A_2552895_SM2760.xlsx]

## Sheet: Sheet1
Table S1: Presence of domains in all seven identified PgNPR1-like genes
Gene IDs	Domains
	BTB	Ank 2	Ank 4	DUF 3420	NPR1_like_C
Pgl_GLEAN_10004488	1	1	1	1	1
Pgl_GLEAN_10004489	1	1	1	1	1
Pgl_GLEAN_10007810	0	1	1	1	1
Pgl_GLEAN_10027009	1	1	1	1	0
Pgl_GLEAN_10029279	1	1	1	1	1
Pgl_GLEAN_10033256	1	1	1	1	0
Pgl_GLEAN_10015079	1	1	1	1	0
