# Supplementary material for: Genome-wide identification and expression analysis of NPR1-like genes in pearl millet under diverse biotic and abiotic stresses and phytohormone treatments
Source: Plant Signal Behav. 2025 Sep 7;20(1):2552895. doi: 10.1080/15592324.2025.2552895 (PMC12427447; doi:10.1080/15592324.2025.2552895)
Supplement: Supplementary material — Table S2: Sequence characteristics and chromosomal coordinates of identified NPR members in pearl millet. [file KPSB_A_2552895_SM2764.xlsx]

## Sheet: Sheet1
Table S2: Sequence characteristics and chromosomal coordinates of identified NPR members in pearl millet
PgNPR	Database Gene ID	Chromosome	Strand (+/-)	Chromosomal Coordinates		bp length	Exons	Introns	Sequence length (amino acids)	Molecular weight (kDa)	Theoretical pI	The instability index	Aliphatic index	Grand average of hydropathicity (GRAVY)	Sub-cellular localization
				Start	End
Pgl_GLEAN_10004488	Pgl_GLEAN_10004488	chr2	+	24339849	24344081	4232	5	4	662	73264.3	5.16	50.41	85.97	-0.231	chlo/cyto/nucl
Pgl_GLEAN_10004489	Pgl_GLEAN_10004489	chr2	+	24387945	24390157	2212	5	4	555	62084.8	5.68	50.15	88.97	-0.309	chlo/cyto/nucl
Pgl_GLEAN_10007810	Pgl_GLEAN_10007810	chr6	-	232739693	232743270	3577	4	3	562	-	-	37.25	91.3	-0.164	chlo/cyto/nucl
Pgl_GLEAN_10015079	Pgl_GLEAN_10015079	chr1	-	274415554	274418136	2582	3	2	362	39108.1	6.53	46.54	98.12	-0.024	cyto/nucl
Pgl_GLEAN_10027009	Pgl_GLEAN_10027009	chr6	+	12824259	12826978	2719	4	3	370	39924.7	6.14	45.57	91.51	-0.058	cyto/nucl
Pgl_GLEAN_10029279	Pgl_GLEAN_10029279	chr6	-	54268921	54271807	2886	4	3	625	68177.7	5.88	49.41	87.44	-0.285	chlo/cyto/nucl
Pgl_GLEAN_10033256	Pgl_GLEAN_10033256	chr4	-	190224186	190226473	2287	2	1	381	40515.9	5.76	43.94	88.14	-0.089	chlo/cyto/nucl
